# Supplementary material for: Circulating Omentin-1 as a Biomarker at the Intersection of Postmenopausal Breast Cancer Occurrence and Cardiometabolic Risk: An Observational Cross-Sectional Study
Source: Biomolecules. 2021 Oct 30;11(11):1609. doi: 10.3390/biom11111609 (PMC8615461; doi:10.3390/biom11111609)
Supplement: Supplementary file 1 [file biomolecules-11-01609-s001.zip]

Archive with 1 entries (1 files):
- biomolecules-1390369-supplementary.pdf
